# Supplementary material for: Determination of Tympanostomy Tube Types for Otitis Media with Effusion in Patients with Cleft Palate: Comparison between Paparella Type 1 and Type 2 Tubes
Source: J Clin Med. 2023 Oct 20;12(20):6651. doi: 10.3390/jcm12206651 (PMC10607012; doi:10.3390/jcm12206651)
Supplement: Supplementary file 1 [file jcm-12-06651-s001.zip]

Archive with 1 entries (1 files):
- jcm-2630186-supplementary.pdf
